# Supplementary material for: PRMT5 activates AKT via methylation to promote tumor metastasis
Source: Nat Commun. 2022 Jul 8;13:3955. doi: 10.1038/s41467-022-31645-1 (PMC9270419; doi:10.1038/s41467-022-31645-1)
Supplement: Supplementary file 4 — Source Data [file 41467_2022_31645_MOESM4_ESM.xlsx]

## Sheet: Figure 1
Fig. 1e					Fig. 1f_Cell proliferation measured by MTS assay
CHLA20											NGP
Log GSK591[M]	Viability over Vehicle				Time (hours)		Scr				shRNA-1				shRNA-2
-9	0.921119	0.952231	0.923947		0	0.349	0.337	0.347	0.329	0.392	0.34	0.479	0.478	0.33	0.377	0.352	0.366
-8	0.748712	0.67599	0.785292		24	0.631	0.632	0.597	0.555	0.498	0.468	0.459	0.511	0.348	0.348	0.373	0.404
-7	0.164991	0.192332	0.180075		48	0.8665	0.9095	0.7775	0.7785	0.6135	0.6375	0.6155	0.5855	0.4345	0.4315	0.4125	0.4105
-6	0.167819	0.167819	0.162162		72	1.197	1.141	1.059	1.111	0.781	0.707	0.794	0.764	0.522	0.563	0.539	0.576
-5	0.064111	0.048083	0.080138		96	1.4595	1.7375	1.4765	1.4555	0.9365	0.9155	0.9305	0.9135	0.6385	0.6315	0.6475	0.6305
NGP											SK-N-BE(2)
Log GSK591[M]	Viability over Vehicle				Time (hours)		Scr				shRNA-1				shRNA-2
-9	0.921119	0.952231	0.923947		0	0.361	0.401	0.361	0.409	0.367	0.389	0.385	0.391	0.321	0.365	0.451	0.441
-8	0.548712	0.67599	0.585292		24	0.636	0.596	0.612	0.618	0.506	0.472	0.502	0.46	0.364	0.384	0.342	0.354
-7	0.164991	0.192332	0.180075		48	0.833	0.909	0.869	0.925	0.519	0.529	0.477	0.545	0.405	0.361	0.443	0.367
-6	0.147819	0.147819	0.152162		72	1.175	1.167	1.201	1.207	0.386	0.414	0.338	0.41	0.361	0.379	0.385	0.443
-5	0.064111	0.048083	0.080138		96	1.632	1.536	1.54	1.59	0.235	0.195	0.223	0.201	0.446	0.532	0.436	0.524
SK-N-BE(2)
Log GSK591[M]	Viability over Vehicle				Fig. 1j_Percentage of Caspase-3/7 Positive Cells %
-9	0.921119	0.852231	0.923947					DMSO						GSK591
-8	0.743263	0.8	0.745		CHLA20	2.90841	2.68423	1.90983	2.98202	1.99982	1.16917	24.3539	20.8226	33.9731	34.4124	25.7458	26.655
-7	0.300568	0.311	0.3		NGP	1.71285	2.13797	0.877565	0.900063	1.55892	2.58452	36.9881	34.2681	45.1979	45.8645	45.227	31.7246
-6	0.164726	0.172	0.164
-5	0.064111	0.048083	0.080138

## Sheet: Figure 2
	Tumor Mass (gram)			Fig. 2j_Percentage of iRFP720 positive cells in liver
	Vehicle	GSK595		Vehicle	GSK595	NC
Fig. 2b	1.21	0.01		2.4	0.94	0.076
	1.29	0.08		0.62	0.029	0
	1.05	0.02		6.59	0.08	0
	0.91	0.04		0.88	0.062	0.058
	1.47	0		2.99	0.022
	1.95	0.02		6.92	0.23
	2.05	0		4.75	1.03
	2.69	0.73		8.21
	0.71	0.09		5.36
		0.09
Fig. 2e	0.27	0
	0.1	0
	0.04	0.03
	0.36	0.05
	0.59	0.04
	0.13	0
	0.07	0.01
		0
		0.19

## Sheet: Figure 3
Fig. 3a				Normalized Gene Expression Change (log2)
					CHLA20		NGP
	Gene				DMSO	GSK591	DMSO	GSK591
	BiP				-0.0554771	-0.22565	-0.108055	0.107932
	Calnexin				-0.00628212	-0.131798	0.0529729	-0.246019
	Cleaved Caspase-3				-0.0274238	1.45098	0.0454868	0.914446
	CD44				0.00259209	-0.0274567	0.130441	-0.140254
	Chop				0.0564004	-0.00210774	0.00144037	-0.228592
	Gapdh				-0.045827	-0.0570314	-0.0347388	-0.015948
	Gli1				-0.0149925	0.00893896	-0.00899609	-0.325574
	Her2				-0.00406518	-0.242489	-0.0288777	-0.0504646
	Hsp40				-0.00558584	-0.0515909	0.0111952	0.219324
	Hsp70				0.0690696	-0.108924	-0.0913483	-0.056866
	IkBalpha				-0.00507943	0.0954704	0.026121	0.24265
	c-Myc				0.0256453	-0.0113139	0.00560821	-0.116702
	Cleaved Notch				0.0801267	-0.181093	0.0527292	-0.445517
	phospho-4EBP1 Thr37/46				-0.0517507	-0.213912	-0.0496298	0.157397
	phospho-Akt Ser473				-0.0412798	-4.77805	0.0527489	-3.71937
	phospho-AMPK Thr172				0.109486	0.121485	-0.122913	-0.0165485
	phospho-Bad Ser136				-0.0251829	-0.107328	0.0122081	-0.0633732
	phospho-c-Abl Tyr245				0.0117338	0.108134	0.0394407	-0.224703
	phospho-c-CBL Tyr700				-0.0221416	0.130786	0.030651	0.169209
	phospho-Cdc2 Tyr15				-0.0587763	-0.131466	0.0575865	-0.311446
	phospho-Chk2 Thr68				-0.0295011	0.0898627	-0.0626578	0.0623312
	phospho-cKit Tyr730				0.0497964	0.129409	0.106285	-0.210834
	phospho-Cofilin Ser3				0.00452119	-0.165014	0.0465978	0.0515394
	phospho-Cyclin D1 Thr286				-0.0231666	0.178902	0.00323426	0.147581
	phospho-EGFR Tyr1068				0.0230178	-0.717921	0.0725446	-0.449058
	phospho-FAK Tyr397				0.0148324	-0.173981	0.0824922	-0.135824
	phospho-Gsk-3 beta Ser9				0.0107879	-0.729253	0.0121214	-0.556054
	phospho-H2AX Ser139				-0.0380184	0.682943	0.059843	0.720761
	phospho-Her3/ErbB3 Tyr1289				-0.0378142	0.114173	-0.129003	0.257683
	phospho-Hsp27 Ser78/82				0.0157496	-0.106638	-0.0231481	0.0178725
	phospho-IGF1R Tyr1135/1136				-0.0470046	0.0567376	-0.0541652	-0.533505
	phospho-IKK beta Ser176/180				0.00971091	-0.104556	-0.0427106	-0.00724729
	phospho-IRAK4 Thr345/Ser346				-0.0274747	-0.0446245	0.00442549	-0.0325244
	phospho-IRS1 Ser1101				0.0519875	0.063428	0.0178272	-0.0136526
	phospho-Jak2 Tyr1008				0.0160898	0.482744	-0.0520945	-0.182567
	phospho-JNK Thr183/Tyr185				0.000315603	0.0786068	-0.0166268	0.00254858
	phospho-Lck Tyr505				-0.0294156	-0.149954	0.0954555	-0.378918
	phospho-MEK1 Ser217/221				0.00595941	-0.0202844	0.00839702	0.00764821
	phospho-MET Tyr1234/1235				-0.0333313	-0.0453308	0.0843167	0.117922
	phospho-mTOR Ser2448				-0.114961	-0.138166	0.0715507	0.314105
	phospho-NF-kB p65 Ser536				0.0582965	0.193677	0.0312977	-0.304445
	phospho-Numb Ser276				-0.0350935	0.00686213	-0.0506247	-0.00156811
	phospho-p38 MAPK Thr180/Tyr182				0.0455467	0.120429	0.0321029	-0.129544
	phospho-p44-42 MAPK Thr202/Tyr204				-0.0130665	0.0477086	-0.101805	-0.0554166
	phospho-p53 Ser15				-0.0032969	-0.257247	0.247712	-0.742421
	phospho-p90RSK Ser380				0.0332682	-0.0938476	-0.0200082	0.000981789
	phospho-Pak1 Thr423				0.0318365	0.0238755	0.0411714	0.00206863
	phospho-PDGFR beta Tyr751				0.0107449	-0.0643592	0.0208935	0.0402752
	Phospho-Rb Ser807/811				0.0923383	0.17387	0.0204503	-0.0203512
	phospho-Smad1 Ser463/465				0.0388902	-0.198608	0.019912	0.0305602
	phospho-Smad2 Ser465/467				0.00519703	-0.254759	-0.0320645	-0.180319
	phospho-Src Tyr416				0.0456081	-0.398053	0.0636491	-0.285219
	phospho-Stat3 Tyr705				-0.0798773	-0.0296797	0.0486837	0.0534676
	phospho-Stat5 Tyr694				0.0198424	0.0031517	0.0450609	-0.00496178
	phospho-Syk Tyr525/526				0.0366621	-0.00199295	0.0112177	0.128216
	phospho-VEGFR2 Tyr1175				0.0162724	0.0289121	-0.0164193	-0.0465157
	phospho-Yap1 Ser127				0.00741371	-0.0617203	0.0728839	0.0504173
	phospho-Zap70 Tyr493				0.0181017	0.191141	0.0343123	-0.126643
	p21 Waf1/Cip1				0.0161501	0.0100849	0.0535495	-0.0600008
	p27 Kip1				0.0625274	2.54809	0.0508164	1.32134
	Cleaved Parp				-0.0129281	0.868949	0.0695564	0.973872
	PDI				-0.00901968	0.848439	0.0293995	0.0765639
	Socs3				0.05208	0.209174	-0.0312237	0.132472
	SQSTM1/p62				0.0491845	0.0463295	-0.0428455	0.0437624
	TCF1				-0.0319662	-0.0572916	-0.0718461	0.0757004
	Bcl2 nt80				0.0162007	0.393997	-0.00700315	0.10139
	pBeclin nt81				0.0036429	0.174075	-0.0461796	-0.0262847
	pFoxo3 nt82				0.0139861	0.228323	-0.00746749	-0.0958594
	Bim nt83				0.077434	0.00631112	-0.0585923	-0.2627
	PTCH1 nt84				-0.0132564	-0.0988587	0.0429973	0.0210992

## Sheet: Figure 6
Fig. 6e		DMSO	GSK591			Fig. 6g		DMSO	GSK591
	CHLA20	3.54396	1.19309				CHLA20	54.953	17.767
		3.59965	1.41854					58.023	15.995
		3.65489	1.57608					57.058	19.903
		3.46305	1.01618					56.341	16.026
		3.42746	1.26093					58.178	16.892
		3.76635	1.59863					57.576	17.09
	NGP	4.34929	1.64179				NGP	60.345	29.481
		4.4378	1.69967					60.259	32.484
		4.35447	1.53336					58.128	23.963
		4.27429	1.7283					54.65	28.605
		4.33045	1.6692					60.219	27.054
		4.29526	1.59066					59.421	31.619
							SK-N-BE(2)	49.291	13.049
								50	12.43
								49.052	16.599
								48.843	16.818
								51.203	8.354
								48.636	15.857
Fig. 6j	Vector	PRMT5 wild type	PRMT5 mutant
	15.141	23.7048	17.2204
	13.645	26.1438	17.2214
	15.28	25.1686	16.7699
	15.439	25.8038	17.2757
	14.919	23.4962	17.3524
	13.586	23.2124	16.6573

## Sheet: Figure 7
Fig. 7d			Percentage of iRFP720 positive cells				Fig. 7e	Percentage of iRFP720 positive cells
			-Doxycycline	+Doxycycline					-Doxycycline	+Doxycycline
		Liver	0.53	0.26				Lung	1.51	0
			8.89	0.1					9.24	0.07
			3.42	0.11					4.94	0
			7.37	0.1					8.49	0
			3.87	0.08					4.37	0.5
			4.18	0.02					4.46	0.35

## Sheet: Supplementary Fig. 2
S1a		Body Weight (gram)
		Vehicle	GSK595
	Day 0	27.5	24
		26	22
		26	26
		24	21
		23.5	20.5
		22	24.5
		31.5	20
			19
			21
	Day7	27.5	23.5
		26	22.5
		25.5	26.5
		23.5	20
		24	20
		21.5	23.5
		21	20
			18
			20
	Day14	27.5	20.5
		26.5	20.5
		25	25
		22.5	17.5
		24	18
		22.5	19
		22	18
			15
			20

## Sheet: Supplementary Fig. 5
S5b	Percentage of iRFP720 positive cells					S5d	Percentage of iRFP720 positive cells
		-Doxycycline	+Doxycycline					-Doxycycline	+Doxycycline
		0.12	0					4.21	0.76
		0.16	0					4.12	0.3
		0.27	0.01					0.97	0.36
		0.48	0.01					0.85	0.16
		0.67	0.01					0.22	0.12
		0.88	0.07					0.18	0.05
